# Supplementary material for: Berberine Relieves Metabolic Syndrome in Mice by Inhibiting Liver Inflammation Caused by a High-Fat Diet and Potential Association With Gut Microbiota
Source: Front Microbiol. 2022 Jan 12;12:752512. doi: 10.3389/fmicb.2021.752512 (PMC8790126; doi:10.3389/fmicb.2021.752512)
Supplement: Supplementary file 4 [file Table_1.XLSX]

## Sheet: BodyWeight
SampleID	REPARTEMENT	group	week	bodyweight
NCD11	NCD1	NCD	1	18.19
NCD21	NCD2	NCD	1	18.81
NCD31	NCD3	NCD	1	18.77
NCD41	NCD4	NCD	1	18.79
NCD51	NCD5	NCD	1	18.59
NCD61	NCD6	NCD	1	18.66
HFD11	HFD1	HFD	1	18.66
HFD21	HFD2	HFD	1	18.46
HFD31	HFD3	HFD	1	19
HFD41	HFD4	HFD	1	19.08
HFD51	HFD5	HFD	1	18.83
HFD61	HFD6	HFD	1	18.86
NCDBBR11	NCDBBR1	NCDBBR	1	18.66
NCDBBR21	NCDBBR2	NCDBBR	1	18.83
NCDBBR31	NCDBBR3	NCDBBR	1	18.46
NCDBBR41	NCDBBR4	NCDBBR	1	17.92
NCDBBR51	NCDBBR5	NCDBBR	1	17.95
NCDBBR61	NCDBBR6	NCDBBR	1	19
HFDBBR11	HFDBBR1	HFDBBR	1	18.3
HFDBBR21	HFDBBR2	HFDBBR	1	18.9
HFDBBR31	HFDBBR3	HFDBBR	1	18.74
HFDBBR41	HFDBBR4	HFDBBR	1	18.45
HFDBBR51	HFDBBR5	HFDBBR	1	18.23
HFDBBR61	HFDBBR6	HFDBBR	1	18.69
HFDABT11	HFDABT1	HFDABT	1	18.32
HFDABT21	HFDABT2	HFDABT	1	18.76
HFDABT31	HFDABT3	HFDABT	1	18.74
HFDABT41	HFDABT4	HFDABT	1	18.75
HFDABT51	HFDABT5	HFDABT	1	18.43
HFDABT61	HFDABT6	HFDABT	1	18.27
HFDABTBBR11	HFDABTBBR1	HFDABTBBR	1	18.76
HFDABTBBR21	HFDABTBBR2	HFDABTBBR	1	18.86
HFDABTBBR31	HFDABTBBR3	HFDABTBBR	1	18.59
HFDABTBBR41	HFDABTBBR4	HFDABTBBR	1	18.82
HFDABTBBR51	HFDABTBBR5	HFDABTBBR	1	18.39
NCD12	NCD1	NCD	2	20.12
NCD22	NCD2	NCD	2	20.2
NCD32	NCD3	NCD	2	20.03
NCD42	NCD4	NCD	2	19.67
NCD52	NCD5	NCD	2	19.63
NCD62	NCD6	NCD	2	20.4
HFD12	HFD1	HFD	2	19.44
HFD22	HFD2	HFD	2	20.66
HFD32	HFD3	HFD	2	19.39
HFD42	HFD4	HFD	2	20.09
HFD52	HFD5	HFD	2	20.78
HFD62	HFD6	HFD	2	20.35
NCDBBR12	NCDBBR1	NCDBBR	2	20.33
NCDBBR22	NCDBBR2	NCDBBR	2	20.12
NCDBBR32	NCDBBR3	NCDBBR	2	20.14
NCDBBR42	NCDBBR4	NCDBBR	2	20.93
NCDBBR52	NCDBBR5	NCDBBR	2	19.57
NCDBBR62	NCDBBR6	NCDBBR	2	20.01
HFDBBR12	HFDBBR1	HFDBBR	2	21.96
HFDBBR22	HFDBBR2	HFDBBR	2	19.71
HFDBBR32	HFDBBR3	HFDBBR	2	19.12
HFDBBR42	HFDBBR4	HFDBBR	2	20.46
HFDBBR52	HFDBBR5	HFDBBR	2	18.92
HFDBBR62	HFDBBR6	HFDBBR	2	20.22
HFDABT12	HFDABT1	HFDABT	2	20.15
HFDABT22	HFDABT2	HFDABT	2	19.6
HFDABT32	HFDABT3	HFDABT	2	20.08
HFDABT42	HFDABT4	HFDABT	2	20.51
HFDABT52	HFDABT5	HFDABT	2	20.42
HFDABT62	HFDABT6	HFDABT	2	19.78
HFDABTBBR12	HFDABTBBR1	HFDABTBBR	2	20.93
HFDABTBBR22	HFDABTBBR2	HFDABTBBR	2	19.72
HFDABTBBR32	HFDABTBBR3	HFDABTBBR	2	19.34
HFDABTBBR42	HFDABTBBR4	HFDABTBBR	2	20.16
HFDABTBBR52	HFDABTBBR5	HFDABTBBR	2	18.82
NCD13	NCD1	NCD	3	21.24
NCD23	NCD2	NCD	3	20.35
NCD33	NCD3	NCD	3	20.01
NCD43	NCD4	NCD	3	20.09
NCD53	NCD5	NCD	3	20.09
NCD63	NCD6	NCD	3	20.97
HFD13	HFD1	HFD	3	20.17
HFD23	HFD2	HFD	3	20.3
HFD33	HFD3	HFD	3	21.12
HFD43	HFD4	HFD	3	21.58
HFD53	HFD5	HFD	3	20.19
HFD63	HFD6	HFD	3	21.19
NCDBBR13	NCDBBR1	NCDBBR	3	20.56
NCDBBR23	NCDBBR2	NCDBBR	3	21.15
NCDBBR33	NCDBBR3	NCDBBR	3	19.89
NCDBBR43	NCDBBR4	NCDBBR	3	20.59
NCDBBR53	NCDBBR5	NCDBBR	3	21.17
NCDBBR63	NCDBBR6	NCDBBR	3	21.01
HFDBBR13	HFDBBR1	HFDBBR	3	21.27
HFDBBR23	HFDBBR2	HFDBBR	3	20.26
HFDBBR33	HFDBBR3	HFDBBR	3	21.37
HFDBBR43	HFDBBR4	HFDBBR	3	22.09
HFDBBR53	HFDBBR5	HFDBBR	3	19.87
HFDBBR63	HFDBBR6	HFDBBR	3	19.12
HFDABT13	HFDABT1	HFDABT	3	20.76
HFDABT23	HFDABT2	HFDABT	3	21.35
HFDABT33	HFDABT3	HFDABT	3	21.37
HFDABT43	HFDABT4	HFDABT	3	20.68
HFDABT53	HFDABT5	HFDABT	3	20.18
HFDABT63	HFDABT6	HFDABT	3	20.68
HFDABTBBR13	HFDABTBBR1	HFDABTBBR	3	21.07
HFDABTBBR23	HFDABTBBR2	HFDABTBBR	3	20.06
HFDABTBBR33	HFDABTBBR3	HFDABTBBR	3	19.97
HFDABTBBR43	HFDABTBBR4	HFDABTBBR	3	21.89
HFDABTBBR53	HFDABTBBR5	HFDABTBBR	3	21.17
NCD14	NCD1	NCD	4	21.09
NCD24	NCD2	NCD	4	20.5
NCD34	NCD3	NCD	4	21.22
NCD44	NCD4	NCD	4	20.3
NCD54	NCD5	NCD	4	21.1
NCD64	NCD6	NCD	4	21.16
HFD14	HFD1	HFD	4	22.44
HFD24	HFD2	HFD	4	21.49
HFD34	HFD3	HFD	4	21.52
HFD44	HFD4	HFD	4	21.7
HFD54	HFD5	HFD	4	22.44
HFD64	HFD6	HFD	4	22.77
NCDBBR14	NCDBBR1	NCDBBR	4	20.46
NCDBBR24	NCDBBR2	NCDBBR	4	19.68
NCDBBR34	NCDBBR3	NCDBBR	4	21.3
NCDBBR44	NCDBBR4	NCDBBR	4	22.15
NCDBBR54	NCDBBR5	NCDBBR	4	22.06
NCDBBR64	NCDBBR6	NCDBBR	4	21.56
HFDBBR14	HFDBBR1	HFDBBR	4	21.72
HFDBBR24	HFDBBR2	HFDBBR	4	21
HFDBBR34	HFDBBR3	HFDBBR	4	22.28
HFDBBR44	HFDBBR4	HFDBBR	4	21.76
HFDBBR54	HFDBBR5	HFDBBR	4	22.02
HFDBBR64	HFDBBR6	HFDBBR	4	20.31
HFDABT14	HFDABT1	HFDABT	4	22.66
HFDABT24	HFDABT2	HFDABT	4	21.09
HFDABT34	HFDABT3	HFDABT	4	22.43
HFDABT44	HFDABT4	HFDABT	4	22.31
HFDABT54	HFDABT5	HFDABT	4	21.81
HFDABT64	HFDABT6	HFDABT	4	21.87
HFDABTBBR14	HFDABTBBR1	HFDABTBBR	4	22.02
HFDABTBBR24	HFDABTBBR2	HFDABTBBR	4	20.93
HFDABTBBR34	HFDABTBBR3	HFDABTBBR	4	22.07
HFDABTBBR44	HFDABTBBR4	HFDABTBBR	4	21.76
HFDABTBBR54	HFDABTBBR5	HFDABTBBR	4	21.28
NCD15	NCD1	NCD	5	22.24
NCD25	NCD2	NCD	5	22.82
NCD35	NCD3	NCD	5	21.14
NCD45	NCD4	NCD	5	21.04
NCD55	NCD5	NCD	5	21.21
NCD65	NCD6	NCD	5	20.92
HFD15	HFD1	HFD	5	22.71
HFD25	HFD2	HFD	5	21.76
HFD35	HFD3	HFD	5	22.51
HFD45	HFD4	HFD	5	23.38
HFD55	HFD5	HFD	5	22.16
HFD65	HFD6	HFD	5	22.42
NCDBBR15	NCDBBR1	NCDBBR	5	21.15
NCDBBR25	NCDBBR2	NCDBBR	5	21.3
NCDBBR35	NCDBBR3	NCDBBR	5	20.8
NCDBBR45	NCDBBR4	NCDBBR	5	21.35
NCDBBR55	NCDBBR5	NCDBBR	5	20.93
NCDBBR65	NCDBBR6	NCDBBR	5	20.45
HFDBBR15	HFDBBR1	HFDBBR	5	23.25
HFDBBR25	HFDBBR2	HFDBBR	5	21.76
HFDBBR35	HFDBBR3	HFDBBR	5	22.11
HFDBBR45	HFDBBR4	HFDBBR	5	22.39
HFDBBR55	HFDBBR5	HFDBBR	5	21.55
HFDBBR65	HFDBBR6	HFDBBR	5	22.18
HFDABT15	HFDABT1	HFDABT	5	23.35
HFDABT25	HFDABT2	HFDABT	5	22.86
HFDABT35	HFDABT3	HFDABT	5	22.66
HFDABT45	HFDABT4	HFDABT	5	22.36
HFDABT55	HFDABT5	HFDABT	5	23.07
HFDABT65	HFDABT6	HFDABT	5	21.23
HFDABTBBR15	HFDABTBBR1	HFDABTBBR	5	22.95
HFDABTBBR25	HFDABTBBR2	HFDABTBBR	5	22.36
HFDABTBBR35	HFDABTBBR3	HFDABTBBR	5	21.75
HFDABTBBR45	HFDABTBBR4	HFDABTBBR	5	22.3
HFDABTBBR55	HFDABTBBR5	HFDABTBBR	5	22.12
NCD16	NCD1	NCD	6	21.06
NCD26	NCD2	NCD	6	21.32
NCD36	NCD3	NCD	6	21.43
NCD46	NCD4	NCD	6	20.71
NCD56	NCD5	NCD	6	22.42
NCD66	NCD6	NCD	6	23.07
HFD16	HFD1	HFD	6	23.4
HFD26	HFD2	HFD	6	23.13
HFD36	HFD3	HFD	6	22.33
HFD46	HFD4	HFD	6	23.83
HFD56	HFD5	HFD	6	23.06
HFD66	HFD6	HFD	6	23.14
NCDBBR16	NCDBBR1	NCDBBR	6	22.66
NCDBBR26	NCDBBR2	NCDBBR	6	23.01
NCDBBR36	NCDBBR3	NCDBBR	6	21.36
NCDBBR46	NCDBBR4	NCDBBR	6	22.13
NCDBBR56	NCDBBR5	NCDBBR	6	22.12
NCDBBR66	NCDBBR6	NCDBBR	6	23.51
HFDBBR16	HFDBBR1	HFDBBR	6	23.4
HFDBBR26	HFDBBR2	HFDBBR	6	21.84
HFDBBR36	HFDBBR3	HFDBBR	6	22.34
HFDBBR46	HFDBBR4	HFDBBR	6	22.34
HFDBBR56	HFDBBR5	HFDBBR	6	22.84
HFDBBR66	HFDBBR6	HFDBBR	6	22.42
HFDABT16	HFDABT1	HFDABT	6	23.27
HFDABT26	HFDABT2	HFDABT	6	24.01
HFDABT36	HFDABT3	HFDABT	6	22.99
HFDABT46	HFDABT4	HFDABT	6	22.63
HFDABT56	HFDABT5	HFDABT	6	23.21
HFDABT66	HFDABT6	HFDABT	6	23.22
HFDABTBBR16	HFDABTBBR1	HFDABTBBR	6	23.41
HFDABTBBR26	HFDABTBBR2	HFDABTBBR	6	21.64
HFDABTBBR36	HFDABTBBR3	HFDABTBBR	6	22.74
HFDABTBBR46	HFDABTBBR4	HFDABTBBR	6	22.33
HFDABTBBR56	HFDABTBBR5	HFDABTBBR	6	21.94
NCD17	NCD1	NCD	7	21.36
NCD27	NCD2	NCD	7	21.56
NCD37	NCD3	NCD	7	22.23
NCD47	NCD4	NCD	7	22.1
NCD57	NCD5	NCD	7	23.36
NCD67	NCD6	NCD	7	22.96
HFD17	HFD1	HFD	7	23.6
HFD27	HFD2	HFD	7	25.27
HFD37	HFD3	HFD	7	24.66
HFD47	HFD4	HFD	7	24.82
HFD57	HFD5	HFD	7	21.75
HFD67	HFD6	HFD	7	22.82
NCDBBR17	NCDBBR1	NCDBBR	7	22.68
NCDBBR27	NCDBBR2	NCDBBR	7	23.14
NCDBBR37	NCDBBR3	NCDBBR	7	24.01
NCDBBR47	NCDBBR4	NCDBBR	7	22.32
NCDBBR57	NCDBBR5	NCDBBR	7	24.13
NCDBBR67	NCDBBR6	NCDBBR	7	21.48
HFDBBR17	HFDBBR1	HFDBBR	7	23.82
HFDBBR27	HFDBBR2	HFDBBR	7	22.82
HFDBBR37	HFDBBR3	HFDBBR	7	22.01
HFDBBR47	HFDBBR4	HFDBBR	7	23.73
HFDBBR57	HFDBBR5	HFDBBR	7	24.02
HFDBBR67	HFDBBR6	HFDBBR	7	22.3
HFDABT17	HFDABT1	HFDABT	7	25.03
HFDABT27	HFDABT2	HFDABT	7	24.32
HFDABT37	HFDABT3	HFDABT	7	23.99
HFDABT47	HFDABT4	HFDABT	7	23.22
HFDABT57	HFDABT5	HFDABT	7	22.93
HFDABT67	HFDABT6	HFDABT	7	24.02
HFDABTBBR17	HFDABTBBR1	HFDABTBBR	7	23.93
HFDABTBBR27	HFDABTBBR2	HFDABTBBR	7	23.43
HFDABTBBR37	HFDABTBBR3	HFDABTBBR	7	24.05
HFDABTBBR47	HFDABTBBR4	HFDABTBBR	7	22.76
HFDABTBBR57	HFDABTBBR5	HFDABTBBR	7	22.07
NCD18	NCD1	NCD	8	22.09
NCD28	NCD2	NCD	8	22.27
NCD38	NCD3	NCD	8	22.01
NCD48	NCD4	NCD	8	22.92
NCD58	NCD5	NCD	8	22.33
NCD68	NCD6	NCD	8	23.55
HFD18	HFD1	HFD	8	25.92
HFD28	HFD2	HFD	8	24.75
HFD38	HFD3	HFD	8	23.78
HFD48	HFD4	HFD	8	25.81
HFD58	HFD5	HFD	8	23.06
HFD68	HFD6	HFD	8	23.85
NCDBBR18	NCDBBR1	NCDBBR	8	22.93
NCDBBR28	NCDBBR2	NCDBBR	8	21.53
NCDBBR38	NCDBBR3	NCDBBR	8	23.64
NCDBBR48	NCDBBR4	NCDBBR	8	24.53
NCDBBR58	NCDBBR5	NCDBBR	8	23.21
NCDBBR68	NCDBBR6	NCDBBR	8	23.2
HFDBBR18	HFDBBR1	HFDBBR	8	23.99
HFDBBR28	HFDBBR2	HFDBBR	8	23.09
HFDBBR38	HFDBBR3	HFDBBR	8	23.8
HFDBBR48	HFDBBR4	HFDBBR	8	24.55
HFDBBR58	HFDBBR5	HFDBBR	8	22.52
HFDBBR68	HFDBBR6	HFDBBR	8	22.89
HFDABT18	HFDABT1	HFDABT	8	25.24
HFDABT28	HFDABT2	HFDABT	8	26.29
HFDABT38	HFDABT3	HFDABT	8	25.17
HFDABT48	HFDABT4	HFDABT	8	23.87
HFDABT58	HFDABT5	HFDABT	8	23.27
HFDABT68	HFDABT6	HFDABT	8	23.06
HFDABTBBR18	HFDABTBBR1	HFDABTBBR	8	23.67
HFDABTBBR28	HFDABTBBR2	HFDABTBBR	8	24.15
HFDABTBBR38	HFDABTBBR3	HFDABTBBR	8	22.42
HFDABTBBR48	HFDABTBBR4	HFDABTBBR	8	23.16
HFDABTBBR58	HFDABTBBR5	HFDABTBBR	8	23.87
NCD19	NCD1	NCD	9	24.22
NCD29	NCD2	NCD	9	21.89
NCD39	NCD3	NCD	9	22.85
NCD49	NCD4	NCD	9	23.07
NCD59	NCD5	NCD	9	22.26
NCD69	NCD6	NCD	9	22.27
HFD19	HFD1	HFD	9	24.26
HFD29	HFD2	HFD	9	24.83
HFD39	HFD3	HFD	9	25.43
HFD49	HFD4	HFD	9	25.6
HFD59	HFD5	HFD	9	23.42
HFD69	HFD6	HFD	9	23.86
NCDBBR19	NCDBBR1	NCDBBR	9	22.46
NCDBBR29	NCDBBR2	NCDBBR	9	22.86
NCDBBR39	NCDBBR3	NCDBBR	9	22.75
NCDBBR49	NCDBBR4	NCDBBR	9	24.2
NCDBBR59	NCDBBR5	NCDBBR	9	23.32
NCDBBR69	NCDBBR6	NCDBBR	9	23.39
HFDBBR19	HFDBBR1	HFDBBR	9	23.35
HFDBBR29	HFDBBR2	HFDBBR	9	23.71
HFDBBR39	HFDBBR3	HFDBBR	9	23.96
HFDBBR49	HFDBBR4	HFDBBR	9	23.85
HFDBBR59	HFDBBR5	HFDBBR	9	24.86
HFDBBR69	HFDBBR6	HFDBBR	9	24.37
HFDABT19	HFDABT1	HFDABT	9	25.44
HFDABT29	HFDABT2	HFDABT	9	24.01
HFDABT39	HFDABT3	HFDABT	9	25.13
HFDABT49	HFDABT4	HFDABT	9	23.99
HFDABT59	HFDABT5	HFDABT	9	24.04
HFDABT69	HFDABT6	HFDABT	9	26.43
HFDABTBBR19	HFDABTBBR1	HFDABTBBR	9	23.25
HFDABTBBR29	HFDABTBBR2	HFDABTBBR	9	23.89
HFDABTBBR39	HFDABTBBR3	HFDABTBBR	9	24.66
HFDABTBBR49	HFDABTBBR4	HFDABTBBR	9	24.01
HFDABTBBR59	HFDABTBBR5	HFDABTBBR	9	24.03
NCD110	NCD1	NCD	10	26.54
NCD210	NCD2	NCD	10	23.02
NCD310	NCD3	NCD	10	23.67
NCD410	NCD4	NCD	10	24.24
NCD510	NCD5	NCD	10	24.19
NCD610	NCD6	NCD	10	22.81
HFD110	HFD1	HFD	10	26.48
HFD210	HFD2	HFD	10	26.8
HFD310	HFD3	HFD	10	23.6
HFD410	HFD4	HFD	10	26.41
HFD510	HFD5	HFD	10	24.68
HFD610	HFD6	HFD	10	24.06
NCDBBR110	NCDBBR1	NCDBBR	10	24.76
NCDBBR210	NCDBBR2	NCDBBR	10	25.32
NCDBBR310	NCDBBR3	NCDBBR	10	24.56
NCDBBR410	NCDBBR4	NCDBBR	10	23.38
NCDBBR510	NCDBBR5	NCDBBR	10	23.03
NCDBBR610	NCDBBR6	NCDBBR	10	23.03
HFDBBR110	HFDBBR1	HFDBBR	10	25.01
HFDBBR210	HFDBBR2	HFDBBR	10	25.03
HFDBBR310	HFDBBR3	HFDBBR	10	24.58
HFDBBR410	HFDBBR4	HFDBBR	10	24.9
HFDBBR510	HFDBBR5	HFDBBR	10	24.01
HFDBBR610	HFDBBR6	HFDBBR	10	25.79
HFDABT110	HFDABT1	HFDABT	10	26.75
HFDABT210	HFDABT2	HFDABT	10	26.16
HFDABT310	HFDABT3	HFDABT	10	26.96
HFDABT410	HFDABT4	HFDABT	10	25.13
HFDABT510	HFDABT5	HFDABT	10	25.04
HFDABT610	HFDABT6	HFDABT	10	24.43
HFDABTBBR110	HFDABTBBR1	HFDABTBBR	10	25.06
HFDABTBBR210	HFDABTBBR2	HFDABTBBR	10	25.01
HFDABTBBR310	HFDABTBBR3	HFDABTBBR	10	24.09
HFDABTBBR410	HFDABTBBR4	HFDABTBBR	10	24.92
HFDABTBBR510	HFDABTBBR5	HFDABTBBR	10	24.58
NCD111	NCD1	NCD	11	23.86
NCD211	NCD2	NCD	11	23.16
NCD311	NCD3	NCD	11	23.74
NCD411	NCD4	NCD	11	26.14
NCD511	NCD5	NCD	11	24.32
NCD611	NCD6	NCD	11	23.86
HFD111	HFD1	HFD	11	26.62
HFD211	HFD2	HFD	11	26.56
HFD311	HFD3	HFD	11	24.43
HFD411	HFD4	HFD	11	26.91
HFD511	HFD5	HFD	11	26.04
HFD611	HFD6	HFD	11	25.33
NCDBBR111	NCDBBR1	NCDBBR	11	23.36
NCDBBR211	NCDBBR2	NCDBBR	11	24.14
NCDBBR311	NCDBBR3	NCDBBR	11	24.04
NCDBBR411	NCDBBR4	NCDBBR	11	23.39
NCDBBR511	NCDBBR5	NCDBBR	11	25.83
NCDBBR611	NCDBBR6	NCDBBR	11	25.31
HFDBBR111	HFDBBR1	HFDBBR	11	26.01
HFDBBR211	HFDBBR2	HFDBBR	11	25.38
HFDBBR311	HFDBBR3	HFDBBR	11	24.98
HFDBBR411	HFDBBR4	HFDBBR	11	24.6
HFDBBR511	HFDBBR5	HFDBBR	11	24.36
HFDBBR611	HFDBBR6	HFDBBR	11	25.03
HFDABT111	HFDABT1	HFDABT	11	25.87
HFDABT211	HFDABT2	HFDABT	11	25.91
HFDABT311	HFDABT3	HFDABT	11	24.76
HFDABT411	HFDABT4	HFDABT	11	25.62
HFDABT511	HFDABT5	HFDABT	11	25.03
HFDABT611	HFDABT6	HFDABT	11	26.27
HFDABTBBR111	HFDABTBBR1	HFDABTBBR	11	26.01
HFDABTBBR211	HFDABTBBR2	HFDABTBBR	11	25.14
HFDABTBBR311	HFDABTBBR3	HFDABTBBR	11	24.76
HFDABTBBR411	HFDABTBBR4	HFDABTBBR	11	24.06
HFDABTBBR511	HFDABTBBR5	HFDABTBBR	11	25.08
NCD112	NCD1	NCD	12	26.22
NCD212	NCD2	NCD	12	23.95
NCD312	NCD3	NCD	12	23.24
NCD412	NCD4	NCD	12	23.45
NCD512	NCD5	NCD	12	24.26
NCD612	NCD6	NCD	12	24.29
HFD112	HFD1	HFD	12	26.94
HFD212	HFD2	HFD	12	28.03
HFD312	HFD3	HFD	12	26.99
HFD412	HFD4	HFD	12	25.13
HFD512	HFD5	HFD	12	25.93
HFD612	HFD6	HFD	12	27.61
NCDBBR112	NCDBBR1	NCDBBR	12	26.03
NCDBBR212	NCDBBR2	NCDBBR	12	24.56
NCDBBR312	NCDBBR3	NCDBBR	12	23.87
NCDBBR412	NCDBBR4	NCDBBR	12	25.37
NCDBBR512	NCDBBR5	NCDBBR	12	24.05
NCDBBR612	NCDBBR6	NCDBBR	12	24.43
HFDBBR112	HFDBBR1	HFDBBR	12	26.63
HFDBBR212	HFDBBR2	HFDBBR	12	25.38
HFDBBR312	HFDBBR3	HFDBBR	12	24.98
HFDBBR412	HFDBBR4	HFDBBR	12	25.28
HFDBBR512	HFDBBR5	HFDBBR	12	24.9
HFDBBR612	HFDBBR6	HFDBBR	12	25.82
HFDABT112	HFDABT1	HFDABT	12	26.48
HFDABT212	HFDABT2	HFDABT	12	27.03
HFDABT312	HFDABT3	HFDABT	12	26.5
HFDABT412	HFDABT4	HFDABT	12	26.72
HFDABT512	HFDABT5	HFDABT	12	25.79
HFDABT612	HFDABT6	HFDABT	12	26.37
HFDABTBBR112	HFDABTBBR1	HFDABTBBR	12	26.43
HFDABTBBR212	HFDABTBBR2	HFDABTBBR	12	25.34
HFDABTBBR312	HFDABTBBR3	HFDABTBBR	12	24.93
HFDABTBBR412	HFDABTBBR4	HFDABTBBR	12	25.29
HFDABTBBR512	HFDABTBBR5	HFDABTBBR	12	24.78
NCD113	NCD1	NCD	13	23.62
NCD213	NCD2	NCD	13	26.21
NCD313	NCD3	NCD	13	23.51
NCD413	NCD4	NCD	13	23.29
NCD513	NCD5	NCD	13	23.09
NCD613	NCD6	NCD	13	23.58
HFD113	HFD1	HFD	13	27.23
HFD213	HFD2	HFD	13	27.67
HFD313	HFD3	HFD	13	29.68
HFD413	HFD4	HFD	13	24.98
HFD513	HFD5	HFD	13	26.27
HFD613	HFD6	HFD	13	28.13
NCDBBR113	NCDBBR1	NCDBBR	13	26.41
NCDBBR213	NCDBBR2	NCDBBR	13	24.79
NCDBBR313	NCDBBR3	NCDBBR	13	25.02
NCDBBR413	NCDBBR4	NCDBBR	13	24.71
NCDBBR513	NCDBBR5	NCDBBR	13	24.99
NCDBBR613	NCDBBR6	NCDBBR	13	25.61
HFDBBR113	HFDBBR1	HFDBBR	13	26.9
HFDBBR213	HFDBBR2	HFDBBR	13	26
HFDBBR313	HFDBBR3	HFDBBR	13	25.4
HFDBBR413	HFDBBR4	HFDBBR	13	25.07
HFDBBR513	HFDBBR5	HFDBBR	13	26.01
HFDBBR613	HFDBBR6	HFDBBR	13	25.83
HFDABT113	HFDABT1	HFDABT	13	28.55
HFDABT213	HFDABT2	HFDABT	13	28.74
HFDABT313	HFDABT3	HFDABT	13	27.95
HFDABT413	HFDABT4	HFDABT	13	26.99
HFDABT513	HFDABT5	HFDABT	13	27.82
HFDABT613	HFDABT6	HFDABT	13	27.74
HFDABTBBR113	HFDABTBBR1	HFDABTBBR	13	26.74
HFDABTBBR213	HFDABTBBR2	HFDABTBBR	13	25.98
HFDABTBBR313	HFDABTBBR3	HFDABTBBR	13	26.04
HFDABTBBR413	HFDABTBBR4	HFDABTBBR	13	25.27
HFDABTBBR513	HFDABTBBR5	HFDABTBBR	13	26.11
NCD114	NCD1	NCD	14	26.76
NCD214	NCD2	NCD	14	23.29
NCD314	NCD3	NCD	14	23.62
NCD414	NCD4	NCD	14	24.51
NCD514	NCD5	NCD	14	23.92
NCD614	NCD6	NCD	14	24.35
HFD114	HFD1	HFD	14	30.15
HFD214	HFD2	HFD	14	27.58
HFD314	HFD3	HFD	14	27.2
HFD414	HFD4	HFD	14	27.28
HFD514	HFD5	HFD	14	26.14
HFD614	HFD6	HFD	14	28.96
NCDBBR114	NCDBBR1	NCDBBR	14	25.98
NCDBBR214	NCDBBR2	NCDBBR	14	24.85
NCDBBR314	NCDBBR3	NCDBBR	14	25.36
NCDBBR414	NCDBBR4	NCDBBR	14	24.85
NCDBBR514	NCDBBR5	NCDBBR	14	24.95
NCDBBR614	NCDBBR6	NCDBBR	14	25.42
HFDBBR114	HFDBBR1	HFDBBR	14	27.37
HFDBBR214	HFDBBR2	HFDBBR	14	25.82
HFDBBR314	HFDBBR3	HFDBBR	14	25.4
HFDBBR414	HFDBBR4	HFDBBR	14	25.03
HFDBBR514	HFDBBR5	HFDBBR	14	27.22
HFDBBR614	HFDBBR6	HFDBBR	14	26.53
HFDABT114	HFDABT1	HFDABT	14	29.48
HFDABT214	HFDABT2	HFDABT	14	29.57
HFDABT314	HFDABT3	HFDABT	14	28.07
HFDABT414	HFDABT4	HFDABT	14	27.98
HFDABT514	HFDABT5	HFDABT	14	27.85
HFDABT614	HFDABT6	HFDABT	14	28.37
HFDABTBBR114	HFDABTBBR1	HFDABTBBR	14	27.27
HFDABTBBR214	HFDABTBBR2	HFDABTBBR	14	25.86
HFDABTBBR314	HFDABTBBR3	HFDABTBBR	14	25.44
HFDABTBBR414	HFDABTBBR4	HFDABTBBR	14	25.13
HFDABTBBR514	HFDABTBBR5	HFDABTBBR	14	26.92
NCD115	NCD1	NCD	15	23.08
NCD215	NCD2	NCD	15	23.37
NCD315	NCD3	NCD	15	26.36
NCD415	NCD4	NCD	15	24.04
NCD515	NCD5	NCD	15	24.21
NCD615	NCD6	NCD	15	24.34
HFD115	HFD1	HFD	15	27.09
HFD215	HFD2	HFD	15	34.41
HFD315	HFD3	HFD	15	27.89
HFD415	HFD4	HFD	15	28.4
HFD515	HFD5	HFD	15	29.7
HFD615	HFD6	HFD	15	26.86
NCDBBR115	NCDBBR1	NCDBBR	15	25.68
NCDBBR215	NCDBBR2	NCDBBR	15	24.95
NCDBBR315	NCDBBR3	NCDBBR	15	24.85
NCDBBR415	NCDBBR4	NCDBBR	15	25.52
NCDBBR515	NCDBBR5	NCDBBR	15	24.16
NCDBBR615	NCDBBR6	NCDBBR	15	25.34
HFDBBR115	HFDBBR1	HFDBBR	15	26.43
HFDBBR215	HFDBBR2	HFDBBR	15	26.53
HFDBBR315	HFDBBR3	HFDBBR	15	25.38
HFDBBR415	HFDBBR4	HFDBBR	15	25.25
HFDBBR515	HFDBBR5	HFDBBR	15	27.22
HFDBBR615	HFDBBR6	HFDBBR	15	26.07
HFDABT115	HFDABT1	HFDABT	15	30.37
HFDABT215	HFDABT2	HFDABT	15	29.09
HFDABT315	HFDABT3	HFDABT	15	28.19
HFDABT415	HFDABT4	HFDABT	15	28.13
HFDABT515	HFDABT5	HFDABT	15	29.37
HFDABT615	HFDABT6	HFDABT	15	29.01
HFDABTBBR115	HFDABTBBR1	HFDABTBBR	15	25.93
HFDABTBBR215	HFDABTBBR2	HFDABTBBR	15	26.53
HFDABTBBR315	HFDABTBBR3	HFDABTBBR	15	25.39
HFDABTBBR415	HFDABTBBR4	HFDABTBBR	15	25.45
HFDABTBBR515	HFDABTBBR5	HFDABTBBR	15	27.27

## Sheet: GOTT
SampleID	REPARTAMENT	group	time	glucose
NCD10	NCD1	NCD	0	8.1
NCD20	NCD2	NCD	0	8.2
NCD30	NCD3	NCD	0	8.3
NCDBBR10	NCDBBR1	NCDBBR	0	7.8
NCDBBR20	NCDBBR2	NCDBBR	0	7.8
NCDBBR30	NCDBBR3	NCDBBR	0	7.8
HFD10	HFD1	HFD	0	10.7
HFD20	HFD2	HFD	0	10.8
HFD30	HFD3	HFD	0	10.9
HFDBBR10	HFDBBR1	HFDBBR	0	9.2
HFDBBR20	HFDBBR2	HFDBBR	0	9.2
HFDBBR30	HFDBBR3	HFDBBR	0	9.2
NCD115	NCD1	NCD	15	21.1
NCD215	NCD2	NCD	15	21.1
NCD315	NCD3	NCD	15	21.1
NCDBBR115	NCDBBR1	NCDBBR	15	14.3
NCDBBR215	NCDBBR2	NCDBBR	15	16.4
NCDBBR315	NCDBBR3	NCDBBR	15	16.2
HFD115	HFD1	HFD	15	25.6
HFD215	HFD2	HFD	15	25.6
HFD315	HFD3	HFD	15	25.7
HFDBBR115	HFDBBR1	HFDBBR	15	23.8
HFDBBR215	HFDBBR2	HFDBBR	15	23.9
HFDBBR315	HFDBBR3	HFDBBR	15	23.9
NCD130	NCD1	NCD	30	14.5
NCD230	NCD2	NCD	30	14.6
NCD330	NCD3	NCD	30	14.7
NCDBBR130	NCDBBR1	NCDBBR	30	10.2
NCDBBR230	NCDBBR2	NCDBBR	30	10.2
NCDBBR330	NCDBBR3	NCDBBR	30	10.2
HFD130	HFD1	HFD	30	23.8
HFD230	HFD2	HFD	30	23.9
HFD330	HFD3	HFD	30	23.9
HFDBBR130	HFDBBR1	HFDBBR	30	22.8
HFDBBR230	HFDBBR2	HFDBBR	30	22.8
HFDBBR330	HFDBBR3	HFDBBR	30	22.7
NCD160	NCD1	NCD	60	11.5
NCD260	NCD2	NCD	60	11.6
NCD360	NCD3	NCD	60	11.4
NCDBBR160	NCDBBR1	NCDBBR	60	8.5
NCDBBR260	NCDBBR2	NCDBBR	60	8.6
NCDBBR360	NCDBBR3	NCDBBR	60	8.5
HFD160	HFD1	HFD	60	19.1
HFD260	HFD2	HFD	60	19.1
HFD360	HFD3	HFD	60	19.2
HFDBBR160	HFDBBR1	HFDBBR	60	17.5
HFDBBR260	HFDBBR2	HFDBBR	60	17.5
HFDBBR360	HFDBBR3	HFDBBR	60	17.4
NCD190	NCD1	NCD	90	9.5
NCD290	NCD2	NCD	90	9.5
NCD390	NCD3	NCD	90	9.8
NCDBBR190	NCDBBR1	NCDBBR	90	7.7
NCDBBR290	NCDBBR2	NCDBBR	90	7.7
NCDBBR390	NCDBBR3	NCDBBR	90	7.8
HFD190	HFD1	HFD	90	14.1
HFD290	HFD2	HFD	90	14.1
HFD390	HFD3	HFD	90	14.1
HFDBBR190	HFDBBR1	HFDBBR	90	12.5
HFDBBR290	HFDBBR2	HFDBBR	90	12.5
HFDBBR390	HFDBBR3	HFDBBR	90	12.5
NCD1120	NCD1	NCD	120	9
NCD2120	NCD2	NCD	120	9.1
NCD3120	NCD3	NCD	120	9.2
NCDBBR1120	NCDBBR1	NCDBBR	120	6.8
NCDBBR2120	NCDBBR2	NCDBBR	120	6.8
NCDBBR3120	NCDBBR3	NCDBBR	120	6.8
HFD1120	HFD1	HFD	120	12.3
HFD2120	HFD2	HFD	120	12.4
HFD3120	HFD3	HFD	120	12.4
HFDBBR1120	HFDBBR1	HFDBBR	120	10.7
HFDBBR2120	HFDBBR2	HFDBBR	120	10.6
HFDBBR3120	HFDBBR3	HFDBBR	120	10.8
NCD1150	NCD1	NCD	150	8.3
NCD2150	NCD2	NCD	150	8.3
NCD3150	NCD3	NCD	150	8.3
NCDBBR1150	NCDBBR1	NCDBBR	150	6.6
NCDBBR2150	NCDBBR2	NCDBBR	150	6.5
NCDBBR3150	NCDBBR3	NCDBBR	150	6.5
HFD1150	HFD1	HFD	150	9.3
HFD2150	HFD2	HFD	150	9.4
HFD3150	HFD3	HFD	150	9.4
HFDBBR1150	HFDBBR1	HFDBBR	150	8.5
HFDBBR2150	HFDBBR2	HFDBBR	150	8.5
HFDBBR3150	HFDBBR3	HFDBBR	150	8.5

## Sheet: ITT
SampleID	Repart	group	time	glucose
NCD10	NCD1	NCD	0	8.1
NCD20	NCD2	NCD	0	8.2
NCD30	NCD3	NCD	0	8.2
NCDBBR10	NCDBBR1	NCDBBR	0	8.3
NCDBBR20	NCDBBR2	NCDBBR	0	8.3
NCDBBR30	NCDBBR3	NCDBBR	0	8.3
HFD10	HFD1	HFD	0	10.2
HFD20	HFD2	HFD	0	10.1
HFD30	HFD3	HFD	0	10.3
HFDBBR10	HFDBBR1	HFDBBR	0	8.9
HFDBBR20	HFDBBR2	HFDBBR	0	8.9
HFDBBR30	HFDBBR3	HFDBBR	0	8.9
NCD115	NCD1	NCD	15	4.4
NCD215	NCD2	NCD	15	4.4
NCD315	NCD3	NCD	15	4.4
NCDBBR115	NCDBBR1	NCDBBR	15	4.2
NCDBBR215	NCDBBR2	NCDBBR	15	4.1
NCDBBR315	NCDBBR3	NCDBBR	15	4.1
HFD115	HFD1	HFD	15	7.6
HFD215	HFD2	HFD	15	7.6
HFD315	HFD3	HFD	15	7.6
HFDBBR115	HFDBBR1	HFDBBR	15	6.3
HFDBBR215	HFDBBR2	HFDBBR	15	6.3
HFDBBR315	HFDBBR3	HFDBBR	15	6.2
NCD130	NCD1	NCD	30	3.2
NCD230	NCD2	NCD	30	3.1
NCD330	NCD3	NCD	30	3.1
NCDBBR130	NCDBBR1	NCDBBR	30	2.8
NCDBBR230	NCDBBR2	NCDBBR	30	2.6
NCDBBR330	NCDBBR3	NCDBBR	30	2.7
HFD130	HFD1	HFD	30	5.7
HFD230	HFD2	HFD	30	5.6
HFD330	HFD3	HFD	30	5.6
HFDBBR130	HFDBBR1	HFDBBR	30	4.1
HFDBBR230	HFDBBR2	HFDBBR	30	4.1
HFDBBR330	HFDBBR3	HFDBBR	30	4.2
NCD160	NCD1	NCD	60	2.1
NCD260	NCD2	NCD	60	2
NCD360	NCD3	NCD	60	2
NCDBBR160	NCDBBR1	NCDBBR	60	1.8
NCDBBR260	NCDBBR2	NCDBBR	60	1.8
NCDBBR360	NCDBBR3	NCDBBR	60	1.9
HFD160	HFD1	HFD	60	4.4
HFD260	HFD2	HFD	60	4.4
HFD360	HFD3	HFD	60	4.3
HFDBBR160	HFDBBR1	HFDBBR	60	3.5
HFDBBR260	HFDBBR2	HFDBBR	60	3.3
HFDBBR360	HFDBBR3	HFDBBR	60	3.2
NCD190	NCD1	NCD	90	1.8
NCD290	NCD2	NCD	90	1.8
NCD390	NCD3	NCD	90	1.8
NCDBBR190	NCDBBR1	NCDBBR	90	1.5
NCDBBR290	NCDBBR2	NCDBBR	90	1.5
NCDBBR390	NCDBBR3	NCDBBR	90	1.5
HFD190	HFD1	HFD	90	4.8
HFD290	HFD2	HFD	90	4.6
HFD390	HFD3	HFD	90	4.7
HFDBBR190	HFDBBR1	HFDBBR	90	3.7
HFDBBR290	HFDBBR2	HFDBBR	90	3.7
HFDBBR390	HFDBBR3	HFDBBR	90	3.8
NCD1120	NCD1	NCD	120	2.9
NCD2120	NCD2	NCD	120	3.1
NCD3120	NCD3	NCD	120	3.1
NCDBBR1120	NCDBBR1	NCDBBR	120	2.7
NCDBBR2120	NCDBBR2	NCDBBR	120	2.8
NCDBBR3120	NCDBBR3	NCDBBR	120	2.8
HFD1120	HFD1	HFD	120	5.3
HFD2120	HFD2	HFD	120	5.3
HFD3120	HFD3	HFD	120	5.3
HFDBBR1120	HFDBBR1	HFDBBR	120	4.2
HFDBBR2120	HFDBBR2	HFDBBR	120	4.2
HFDBBR3120	HFDBBR3	HFDBBR	120	4.2
NCD1150	NCD1	NCD	150	6.2
NCD2150	NCD2	NCD	150	6.2
NCD3150	NCD3	NCD	150	6.4
NCDBBR1150	NCDBBR1	NCDBBR	150	5
NCDBBR2150	NCDBBR2	NCDBBR	150	4.8
NCDBBR3150	NCDBBR3	NCDBBR	150	4.9
HFD1150	HFD1	HFD	150	6.1
HFD2150	HFD2	HFD	150	6.4
HFD3150	HFD3	HFD	150	6.3
HFDBBR1150	HFDBBR1	HFDBBR	150	5.5
HFDBBR2150	HFDBBR2	HFDBBR	150	5.6
HFDBBR3150	HFDBBR3	HFDBBR	150	5.4
