# Supplementary material for: Berberine Relieves Metabolic Syndrome in Mice by Inhibiting Liver Inflammation Caused by a High-Fat Diet and Potential Association With Gut Microbiota
Source: Front Microbiol. 2022 Jan 12;12:752512. doi: 10.3389/fmicb.2021.752512 (PMC8790126; doi:10.3389/fmicb.2021.752512)
Supplement: Supplementary file 6 [file Table_3.XLSX]

## Sheet: TNF-α
SampleID	group	Relative.transcription
CFD1	CFD	1
CFD2	CFD	1.1437
CFD3	CFD	0.856299
CFDBBR1	CFDBBR	1.76949
CFDBBR2	CFDBBR	0.804804
CFDBBR3	CFDBBR	1.61847
HFD1	HFD	12.5551
HFD2	HFD	12.3143
HFD3	HFD	8.67051
HFDBBR1	HFDBBR	4.08676
HFDBBR2	HFDBBR	4.44368
HFDBBR3	HFDBBR	3.82956

## Sheet: cox2
SampleID	group	Relative.transcription
CFD1	CFD	1
CFD2	CFD	1.42708
CFD3	CFD	0.572916
CFDBBR1	CFDBBR	1.33681
CFDBBR2	CFDBBR	1.39607
CFDBBR3	CFDBBR	0.998576
HFD1	HFD	4.48868
HFD2	HFD	4.52945
HFD3	HFD	4.04157
HFDBBR1	HFDBBR	1.67841
HFDBBR2	HFDBBR	1.78506
HFDBBR3	HFDBBR	1.55454

## Sheet: Reg3γ
SampleID	group	Relative.transcription
CFD1	CFD	1
CFD2	CFD	1.08727
CFD3	CFD	0.912725
CFDBBR1	CFDBBR	0.817728
CFDBBR2	CFDBBR	0.790551
CFDBBR3	CFDBBR	0.576213
HFD1	HFD	3.64887
HFD2	HFD	4.78091
HFD3	HFD	1.31787
HFDBBR1	HFDBBR	1.33762
HFDBBR2	HFDBBR	1.97266
HFDBBR3	HFDBBR	0.797345

## Sheet: iNOS
SampleID	group	Relative.transcription
CFD1	CFD	1
CFD2	CFD	1.14635
CFD3	CFD	0.853648
CFDBBR1	CFDBBR	0.446491
CFDBBR2	CFDBBR	0.40431
CFDBBR3	CFDBBR	0.341963
HFD1	HFD	0.518057
HFD2	HFD	0.61438
HFD3	HFD	0.117938
HFDBBR1	HFDBBR	0.283501
HFDBBR2	HFDBBR	0.269585
HFDBBR3	HFDBBR	0.204263

## Sheet: Arg1
SampleID	group	Relative.transcription
CFD1	CFD	1
CFD2	CFD	1.5554
CFD3	CFD	0.4446
CFDBBR1	CFDBBR	1.56949
CFDBBR2	CFDBBR	1.9648
CFDBBR3	CFDBBR	0.658468
HFD1	HFD	7.40906
HFD2	HFD	7.71438
HFD3	HFD	7.12694
HFDBBR1	HFDBBR	3.20443
HFDBBR2	HFDBBR	3.01618
HFDBBR3	HFDBBR	2.6069
